# Supplementary material for: Diagnostic and Severity Assessment of Coronary Artery Disease Using ApoB/ApoA-I Ratio: Insights from a Statin-Treated Eastern European Cohort
Source: Medicina (Kaunas). 2026 Feb 2;62(2):297. doi: 10.3390/medicina62020297 (PMC12941951; doi:10.3390/medicina62020297)
Supplement: Supplementary file 1 [file medicina-62-00297-s001.zip]

Archive with 1 entries (1 files):
- medicina-4081071-supplementary.pdf
